# Supplementary material for: Investigating Tourists’ Emergency Healthcare Access Barriers: A Systematic Literature Review
Source: Healthcare (Basel). 2026 Mar 18;14(6):761. doi: 10.3390/healthcare14060761 (PMC13026848; doi:10.3390/healthcare14060761)
Supplement: Supplementary file 1 [file healthcare-14-00761-s001.zip]

Archive with 1 entries (1 files):
- healthcare-4095961-supplementary.pdf
